# Supplementary material for: Enrichment-based DNA methylation analysis using next-generation sequencing: sample exclusion, estimating changes in global methylation, and the contribution of replicate lanes
Source: BMC Genomics. 2012 Dec 17;13(Suppl 8):S6. doi: 10.1186/1471-2164-13-S8-S6 (PMC3535705; doi:10.1186/1471-2164-13-S8-S6)
Supplement: Additional file 1 — Replicate lane correlation, endometrial QC passed vs. QC failed samples. A table showing Pearson correlation of replicate lanes for samples that passed QC vs. failed QC. Data is presented both as a group summary and for individual samples. [file 1471-2164-13-S8-S6-S1.xlsx]

## Sheet: Summary
Pearson r for replicate lanes, all 500bp bins, QC fail vs. QC pass
	N	Average r	Stdev	%RSD
QC fail	9	0.586889	0.158845	27.0655
QC pass	68	0.900879	0.0602358	6.68634
Additional file 2
The pearson correlation (r) was calculated for replicate lanes by comparing normalized methylation signal in 500bp bins across the genome.
These pearson correlations were averaged for samples that failed QC (n=9) and passed QC (n=68) and compared using a Wilcoxon rank-sum test (p<0.001)
QC failed samples that did not have replicate lanes generated using the same library preparation were excluded from analysis.
Stdev=standard deviation; %RSD=relative standard deviation

## Sheet: Pearson r
QC excluded					QC pass
Comparison	Seq ID	Seq ID	Pearson r		Comparison	Seq ID	Seq ID	Pearson r
O-1059_replic_lanes	100208_s_5	100215_s_6	0.718299		R-1191_replic_lanes	091211_s_3	091204_s_3	0.730876
O-1065_replic_lanes	091110_s_4	091120_s_8	0.319408		R-1492_replic_lanes	091211_s_4	091204_s_4	0.752534
O-1077_replic_lanes	091204_s_5	091211_s_5	0.59652		R-8_replic_lanes	091219_s_8	091223_s_4	0.891763
O-1082_replic_lanes	091204_s_6	091211_s_6	0.716063		N-153-osu_replic_lanes	100122_s_8	100201_s_1	0.889353
O-1083_replic_lanes	091204_s_7	091211_s_7	0.608911		R-1282_replic_lanes	100126_s_7	100204_s_2	0.968923
O-1085_replic_lanes	100403_s_8	100422_s_5	0.710945		O-1363_replic_lanes	100126_s_8	100204_s_3	0.940285
O-1133_replic_lanes	091211_s_8	091204_s_8	0.725952		R-1359_replic_lanes	100129_s_3	100204_s_4	0.971804
R-1093_replic_lanes	091204_s_2	091211_s_2	0.541972		O-1576_replic_lanes	100129_s_4	100204_s_5	0.929906
R-1094_replic_lanes	091110_s_3	091120_s_7	0.343932		O-1504_replic_lanes	100129_s_5	100204_s_6	0.929314
					O-1534_replic_lanes	100129_s_6	100204_s_7	0.916746
					N-65-osu_replic_lanes	100129_s_7	100204_s_1	0.896527
					N-89-osu_replic_lanes	100129_s_8	100204_s_8	0.902226
					R-1120_replic_lanes	100201_s_3	100126_s_4	0.930748
					O-1314_replic_lanes	100201_s_4	100126_s_5	0.947801
					R-1209_replic_lanes	100201_s_5	100126_s_6	0.912667
					R-1284_replic_lanes	100208_s_2	100215_s_3	0.683206
					O-1028_replic_lanes	100208_s_4	100215_s_5	0.925382
					O-1336_replic_lanes	100208_s_8	100217_s_1	0.920128
					O-1089_replic_lanes	100210_s_7	100217_s_4	0.901494
					O-1281_replic_lanes	100210_s_8	100217_s_5	0.921438
					O-1158_replic_lanes	100212_s_4	100616_s_3	0.834208
					O-1193_replic_lanes	100212_s_5	100226_s_4	0.823553
					O-1235_replic_lanes	100212_s_6	100226_s_5	0.915302
					O-1251_replic_lanes	100212_s_7	100226_s_6	0.952142
					R-1087_replic_lanes	100215_s_2	100208_s_1	0.675749
					R-1470_replic_lanes	100215_s_4	100208_s_3	0.938936
					O-1173_replic_lanes	100215_s_7	100208_s_6	0.935254
					O-1319_replic_lanes	100215_s_8	100208_s_7	0.949382
					O-1344_replic_lanes	100217_s_2	100210_s_3	0.97155
					O-1621_replic_lanes	100217_s_3	100210_s_4	0.95362
					O-1300_replic_lanes	100217_s_6	100212_s_1	0.933147
					O-1526_replic_lanes	100217_s_7	100212_s_2	0.951943
					O-1590_replic_lanes	100217_s_8	100212_s_3	0.939148
					O-1681_replic_lanes	100226_s_7	100212_s_8	0.922551
					O-1720_replic_lanes	100226_s_8	100215_s_1	0.925677
					R-1572_replic_lanes	100228_s_7	100324_s_4	0.932864
					R-1575_replic_lanes	100228_s_8	100324_s_5	0.935539
					O-1592_replic_lanes	100302_s_1	100324_s_6	0.888231
					O-1645_replic_lanes	100302_s_2	100324_s_7	0.897395
					O-1712_replic_lanes	100302_s_3	100324_s_8	0.870935
					O-1779_replic_lanes	100302_s_4	100328_s_2	0.936769
					O-1054_replic_lanes	100302_s_5	100228_s_1	0.908393
					O-1095_replic_lanes	100302_s_6	100228_s_2	0.911834
					O-1174_replic_lanes	100302_s_7	100228_s_3	0.912472
					O-1324_replic_lanes	100302_s_8	100228_s_4	0.914496
					O-1365_replic_lanes	100313_s_7	100405_s_3	0.966524
					O-1499_replic_lanes	100313_s_8	100228_s_6	0.955258
					N-27_replic_lanes	100330_s_1	100422_s_3	0.959986
					N-33_replic_lanes	100405_s_7	100526_s_4	0.798588
					N-35_replic_lanes	100405_s_8	100526_s_5	0.843942
					O-1768_replic_lanes	100420_s_2	100528_s_8	0.880511
					N-19_replic_lanes	100422_s_2	100328_s_8	0.878582
					N-28_replic_lanes	100422_s_4	100330_s_2	0.903488
					O-1263_replic_lanes	100422_s_6	100403_s_4	0.952268
					O-1332_replic_lanes	100422_s_7	100403_s_5	0.870813
					O-1350_replic_lanes	100517_s_2	100413_s_4	0.948113
					O-1375_replic_lanes	100517_s_3	100413_s_5	0.870076
					O-1594_replic_lanes	100517_s_4	100413_s_6	0.849676
					O-1648_replic_lanes	100517_s_5	100413_s_7	0.90999
					O-0026_replic_lanes	100517_s_6	100413_s_8	0.903182
					O-1046_replic_lanes	100518_s_1	100415_s_1	0.932483
					O-1123_replic_lanes	100524_s_5	100415_s_4	0.8881
					O-1130_replic_lanes	100524_s_6	100415_s_5	0.894354
					O-1141_replic_lanes	100524_s_7	100415_s_7	0.904016
					O-1249_replic_lanes	100524_s_8	100415_s_8	0.922699
					O-1525_replic_lanes	100526_s_1	100405_s_2	0.886063
					O-1569_replic_lanes	100526_s_2	100405_s_5	0.855847
					R-1790_replic_lanes	100526_s_3	100405_s_6	0.891019
