# Supplementary material for: Enrichment-based DNA methylation analysis using next-generation sequencing: sample exclusion, estimating changes in global methylation, and the contribution of replicate lanes
Source: BMC Genomics. 2012 Dec 17;13(Suppl 8):S6. doi: 10.1186/1471-2164-13-S8-S6 (PMC3535705; doi:10.1186/1471-2164-13-S8-S6)
Supplement: Additional file 2 — QC table for endometrial cancer study. A listing of CpG enrichment, saturation, 5x coverage, and read information for each sample lane in the endometrial dataset. [file 1471-2164-13-S8-S6-S2.xlsx]

## Sheet: QC_new
Key	Sample ID	Seq ID	Align method	CpG enrich (freq)	Saturation	Est Sat	5x coverage rate	Raw reads	Pass filter reads	PF rate	Non-dupl PF reads	Duplicate rate	Unique aligned reads	Align rate
High duplicate rate (>0.35)	O-1065	091110_s_4	ELAND	0.765063	0.124527	0.439136	0	13602120	3459000	0.254299	2636145	0.237888	1921558	0.728927
Low alignment rate	O-1065	091120_s_8	ELAND	0.94816	0.146544	0.457663	0	12867720	5727360	0.445095	4190340	0.268364	3188735	0.760973
Poor CpG enrichment (<1.4)	O-1077	091204_s_5	ELAND	0.857275	0.284808	0.564673	0	26464080	17608560	0.665376	12756188	0.275569	10145433	0.795334
Low saturation (<0.5)	O-1077	091211_s_5	ELAND	0.740607	0.300767	0.576176	0	26355360	16910880	0.641649	12253446	0.275411	9734417	0.794423
Low coverage (1x coverage curve appears linear)	O-1083	091204_s_7	ELAND	0.890376	0.292246	0.570338	0	26295960	17704440	0.673276	12828499	0.275408	10200513	0.795145
Samples to be excluded from analysis	O-1083	091211_s_7	ELAND	0.768744	0.310428	0.583379	0	26035680	17407080	0.668586	12593649	0.276521	10083990	0.80072
	O-1339	100502_s_8	ELAND	1.7899	0.407937	0.653095	0	30052560	5316480	0.176906	4384919	0.175221	2192319	0.499968
	O-1365	100228_s_5	ELAND	2.75018	0.226113	0.522643	0	2485920	1015080	0.408332	887301	0.125881	351634	0.396296
	R-1093	091204_s_2	ELAND	0.886537	0.237601	0.52922	0	25606200	16842360	0.657745	12512317	0.257092	9910642	0.792071
	R-1093	091211_s_2	ELAND	0.793894	0.246868	0.535763	0	25174560	16960680	0.673723	12611099	0.256451	10016563	0.794266
	R-1094	091110_s_3	ELAND	0.454837	0.107638	0.425448	0	14862240	4101480	0.275966	3259935	0.205181	2537257	0.778315
	R-1094	091120_s_7	ELAND	0.603204	0.167596	0.474664	0	21405960	11866560	0.554358	8879572	0.251715	7048621	0.793802
	N-38	100507_s_3	ELAND	1.37356	0.347961	0.610009	0.01	30964680	10531080	0.3401	8351084	0.207006	5826100	0.697646
	O-1064	100330_s_4	ELAND	0.725985	0.352502	0.613797	0.01	42976320	34214760	0.796131	15100066	0.558668	11834933	0.783767
	O-1064	100629_s_5	ELAND	0.715036	0.272969	0.555748	0.01	32223600	27050160	0.839452	24127022	0.108064	19710760	0.816958
	O-1066	100330_s_5	ELAND	0.72676	0.324553	0.593326	0.01	45685560	33554160	0.734459	23783027	0.291205	18852958	0.792706
	O-1069	100415_s_2	ELAND	0.722934	0.319536	0.590161	0.01	37289160	30830400	0.826793	24582924	0.20264	19482373	0.792517
	O-1069	100629_s_7	ELAND	0.708229	0.299933	0.575769	0.01	36962760	29665320	0.802573	25910024	0.126589	21085808	0.813809
	O-1077	100629_s_8	ELAND	0.677896	0.307368	0.580998	0.01	38007120	28195080	0.741837	25713041	0.0880309	20935007	0.814179
	O-1085	100403_s_8	ELAND	0.790062	0.31231	0.584741	0.01	25332360	22473960	0.887164	19539891	0.130554	15959820	0.816781
	O-1133	091211_s_8	ELAND	2.09444	0.452422	0.682771	0.01	24156240	13776000	0.570287	8287501	0.39841	5504483	0.664191
	O-1430	100507_s_1	ELAND	1.92356	0.514679	0.723539	0.01	38832240	8288640	0.213447	6593167	0.204554	3532548	0.535789
	O-1767	100420_s_1	ELAND	2.23644	0.471636	0.695689	0.01	28538280	11833080	0.414639	6369975	0.461681	2881420	0.452344
	R-1086	100328_s_3	ELAND	0.790066	0.333531	0.599991	0.01	43225680	32564400	0.753358	16998653	0.477999	13159003	0.77412
	R-1086	100629_s_1	ELAND	0.767169	0.269455	0.55329	0.01	39462600	29015160	0.735257	24039326	0.171491	19218749	0.799471
	O-1059	100208_s_5	ELAND	0.720983	0.321005	0.590955	0.02	43552080	33293040	0.764442	28459917	0.145169	22164895	0.778811
	O-1059	100215_s_6	ELAND	0.700875	0.322715	0.592681	0.02	44355240	32176440	0.725426	27305468	0.151383	21571477	0.790006
	O-1059	100629_s_4	ELAND	0.709114	0.29322	0.570629	0.02	38221560	29997600	0.784835	26997203	0.100021	21683289	0.803168
	O-1066	100629_s_6	ELAND	0.689565	0.295996	0.573159	0.02	37596480	29768760	0.791796	26787564	0.100145	21812636	0.814282
	O-1083	100701_s_2	ELAND	0.723568	0.324166	0.593324	0.02	38259480	30526680	0.797885	27020445	0.114858	21713455	0.803594
	O-1085	100422_s_5	ELAND	0.768813	0.334043	0.600455	0.02	31815240	27203160	0.855036	22861599	0.159598	17397520	0.760993
	O-1133	091204_s_8	ELAND	2.29233	0.456751	0.685688	0.02	26750160	16062720	0.600472	9639068	0.399911	6487526	0.673045
	N-37	100507_s_2	ELAND	1.96195	0.517861	0.726266	0.03	28573800	11696640	0.409348	9494531	0.188269	6196399	0.652628
	O-1082	091204_s_6	ELAND	2.16084	0.45571	0.684967	0.03	28464960	16143840	0.567148	10363734	0.358038	7158281	0.690705
	O-1082	091211_s_6	ELAND	1.81741	0.469845	0.694352	0.03	27232680	16220640	0.595631	10131283	0.375408	7128710	0.703633
	O-1185	100701_s_1	ELAND	1.17883	0.407519	0.651965	0.04	40353960	27669480	0.68567	20566581	0.256705	15354699	0.746585
	R-1094	100210_s_5	ELAND	0.999488	0.352922	0.614038	0.04	43393560	32845200	0.756914	21592651	0.342593	19442475	0.900421
	R-1094	100629_s_3	ELAND	0.904674	0.356401	0.616699	0.04	40653360	31736760	0.780668	25390928	0.199952	20374104	0.802417
	O-1110	100415_s_3	ELAND	1.38195	0.388515	0.639041	0.05	37866600	29550480	0.780384	20574445	0.303753	15164875	0.737073
	R-1093	100629_s_2	ELAND	1.29739	0.410383	0.653992	0.06	35988840	28177680	0.782956	22435327	0.203791	16725476	0.745497
	O-1065	100210_s_6	ELAND	1.65041	0.496039	0.711722	0.07	37025280	30644400	0.827662	18331593	0.401796	13364683	0.729052
	O-1085	100701_s_3	ELAND	1.03991	0.442549	0.676175	0.07	36634920	29389320	0.802221	25753821	0.123701	20400990	0.792154
	O-1185	100403_s_3	ELAND	1.17547	0.471544	0.695333	0.08	46380840	33676920	0.726096	24939058	0.259461	18922680	0.758757
	R-1191	091204_s_3	ELAND	1.9318	0.476137	0.698958	0.03	26956200	17820360	0.661086	11074354	0.378556	7691211	0.694507
	R-1191	091211_s_3	ELAND	1.71953	0.515617	0.724499	0.03	24919680	17949480	0.720293	10749495	0.401125	7654702	0.712099
	N-27	100330_s_1	ELAND	2.38459	0.58766	0.770076	0.04	35896920	30172920	0.840543	8621136	0.714276	5127477	0.594757
	N-27	100422_s_3	ELAND	2.37019	0.595063	0.774194	0.04	37656600	28822440	0.765402	14402216	0.500312	4948117	0.343566
	R-1492	091204_s_4	ELAND	2.54618	0.506836	0.718347	0.04	26232120	17059440	0.650326	10393260	0.390762	7124747	0.685516
	R-1492	091211_s_4	ELAND	2.26314	0.526407	0.731332	0.04	24910080	17029800	0.683651	10099143	0.406972	7027442	0.695845
	R-8	091223_s_4	ELAND	2.89063	0.611896	0.78492	0.05	23729040	16336080	0.688443	8754776	0.464083	5523127	0.63087
	R-8	091219_s_8	ELAND	2.8684	0.614454	0.786173	0.06	24206040	17106600	0.706708	8997710	0.474021	5676104	0.630839
	R-1674	100328_s_7	ELAND	1.7769	0.550296	0.746641	0.07	37556040	30553920	0.813555	14842867	0.514207	10551201	0.71086
	N-28	100422_s_4	ELAND	2.59585	0.661562	0.815467	0.08	33548640	24725160	0.736994	15267812	0.382499	6643892	0.435157
	O-1133	100420_s_4	ELAND	2.02299	0.520748	0.727838	0.08	42600360	30684480	0.720287	26600194	0.133106	11784685	0.44303
	O-1332	100403_s_5	ELAND	2.24258	0.577709	0.763988	0.08	16630200	15003600	0.90219	11222998	0.25198	7968861	0.710047
	O-1365	100313_s_7	ELAND	2.66542	0.607263	0.782257	0.08	39908040	29883600	0.748812	10801930	0.638533	6905080	0.639245
	O-1365	100405_s_3	ELAND	2.68187	0.61246	0.78502	0.08	40094520	30624720	0.763813	11027992	0.639899	6986587	0.633532
	R-1120	100126_s_4	ELAND	1.99849	0.55684	0.750816	0.08	35561640	29771520	0.837181	15482134	0.479968	10415465	0.672741
	O-1621	100210_s_4	ELAND	2.32925	0.619949	0.789818	0.09	43678680	32373120	0.741165	14168373	0.562341	9164637	0.646838
	O-1621	100217_s_3	ELAND	2.31215	0.614126	0.78615	0.09	44433600	31546680	0.709974	13799831	0.562558	8943907	0.648117
	R-1120	100201_s_3	ELAND	1.982	0.558031	0.752126	0.09	38900400	31626000	0.812999	15163805	0.520527	10634524	0.70131
	R-1501	100328_s_5	ELAND	1.77219	0.573816	0.761823	0.09	39847080	32136120	0.806486	15656535	0.512806	11440459	0.730715
	O-1054	100302_s_5	ELAND	2.34752	0.637412	0.800507	0.1	26110560	21095640	0.807935	14181770	0.327739	8668134	0.611217
	O-1263	100403_s_4	ELAND	2.08461	0.618371	0.788764	0.1	37400760	31353240	0.838305	14725994	0.53032	9837507	0.668037
	O-1263	100422_s_6	ELAND	2.06855	0.618186	0.788804	0.1	40859400	33022560	0.8082	14362317	0.565076	9919735	0.690678
	O-1594	100517_s_4	ELAND	2.28209	0.62741	0.794478	0.1	28840200	23900760	0.828731	17949881	0.248983	8850460	0.493065
	N-153-osu	100122_s_8	ELAND	2.64298	0.676411	0.824137	0.11	21931200	17705520	0.807321	12672899	0.28424	8035044	0.634034
	N-19	100328_s_8	ELAND	1.90759	0.581283	0.766142	0.11	30627120	25959480	0.847598	17163413	0.338838	12263264	0.7145
	O-1054	100228_s_1	ELAND	2.37381	0.640204	0.802358	0.11	23445480	21060120	0.898259	13235949	0.371516	8921998	0.674073
	O-1123	100415_s_4	ELAND	2.02372	0.593213	0.773607	0.11	28526880	24422520	0.856123	15987637	0.345373	11375612	0.711526
	O-1123	100524_s_5	ELAND	2.01226	0.593587	0.773666	0.11	28573080	24902880	0.87155	16576955	0.334336	11568806	0.697885
	O-1125	100417_s_2	ELAND	2.63508	0.671877	0.821081	0.11	37728240	31020840	0.822218	17381573	0.439681	8546024	0.491671
	O-1158	100212_s_4	ELAND	1.79093	0.564185	0.755613	0.11	29691480	26096640	0.878927	18496509	0.29123	13625782	0.736668
	O-1375	100517_s_3	ELAND	2.10996	0.655705	0.811688	0.11	34171200	27566760	0.806725	19794961	0.281926	9763740	0.493244
	N-19	100422_s_2	ELAND	1.90509	0.58922	0.771182	0.12	32219640	27960240	0.867801	18836422	0.326314	12745635	0.676648
	N-29	100330_s_3	ELAND	1.67523	0.519165	0.726907	0.12	38302920	31488360	0.822088	21465979	0.318288	15466949	0.720533
	O-0026	100517_s_6	ELAND	2.26551	0.666388	0.818101	0.12	38811600	29904360	0.770501	24712281	0.173623	10017025	0.405346
	O-1193	100212_s_5	ELAND	1.43715	0.538316	0.739279	0.12	41431320	32876280	0.793513	25155934	0.23483	18667361	0.742066
	O-1193	100226_s_4	ELAND	1.44584	0.538068	0.738786	0.12	41050560	32910120	0.801697	25357968	0.229478	18793999	0.741148
	O-1249	100415_s_8	ELAND	2.063	0.609524	0.783452	0.12	30256440	24661680	0.815089	15578710	0.368303	11267228	0.723245
	O-1339	100403_s_6	ELAND	2.45903	0.656057	0.811669	0.12	38391600	31015080	0.807861	13738292	0.557045	9178383	0.668088
	O-1499	100313_s_8	ELAND	2.48546	0.675751	0.823511	0.12	30638040	25311960	0.826161	13074217	0.483477	8885505	0.67962
	N-38	100413_s_2	ELAND	1.62627	0.516045	0.724737	0.13	33754920	28029480	0.830382	23084948	0.176405	17027402	0.737598
	O-1158	100616_s_3	ELAND	1.85034	0.587468	0.769794	0.13	31560240	27800160	0.88086	20863943	0.249503	14951722	0.71663
	O-1249	100524_s_8	ELAND	2.04596	0.618592	0.789138	0.13	32311560	26909280	0.832807	16893420	0.372208	11959176	0.707919
	O-1319	100215_s_8	ELAND	2.38665	0.679553	0.825652	0.13	41427120	28068360	0.677536	15191531	0.458767	9973157	0.656495
	O-1332	100422_s_7	ELAND	2.22669	0.63208	0.797133	0.13	23119560	20903880	0.904164	14772635	0.293307	10544229	0.713768
	O-1350	100517_s_2	ELAND	2.67003	0.731751	0.856109	0.13	33423000	26594880	0.795706	20742672	0.22005	9529611	0.459421
	O-1499	100228_s_6	ELAND	2.49053	0.689846	0.831956	0.13	34471920	28813200	0.835846	14038989	0.512758	9501952	0.676826
	O-1526	100212_s_2	ELAND	2.20464	0.668346	0.819083	0.13	32716920	27822840	0.850411	15809640	0.431775	11299224	0.714705
	O-1526	100217_s_7	ELAND	2.20028	0.666408	0.818164	0.13	32533800	27577920	0.84767	15618353	0.433665	11250145	0.720316
	O-1681	100212_s_8	ELAND	2.33214	0.681801	0.8271	0.13	30486480	25798920	0.846241	15306643	0.406694	10047605	0.656421
	O-1768	100420_s_2	ELAND	2.58835	0.715814	0.846921	0.13	31606560	22302960	0.705643	21399244	0.04052	9806625	0.45827
	R-1523	100328_s_6	ELAND	1.93196	0.633947	0.798688	0.13	41493000	31991040	0.770998	18075629	0.434978	12952851	0.716592
	R-8	100422_s_1	ELAND	2.93886	0.687374	0.830672	0.13	33610920	28988400	0.86247	14338178	0.505382	9587601	0.668676
	N-33	100405_s_7	ELAND	1.73344	0.546403	0.74413	0.14	32865000	28101240	0.855051	22346879	0.204772	16358459	0.732024
	N-35	100405_s_8	ELAND	1.94787	0.614321	0.786384	0.14	29669040	25315800	0.853273	19606769	0.225513	14081094	0.718175
	N-65-osu	100129_s_7	ELAND	1.96253	0.619837	0.78971	0.14	38408760	31137960	0.810699	19618786	0.36994	13915491	0.709294
	N-65-osu	100204_s_1	ELAND	1.98134	0.614675	0.786557	0.14	35733360	29586120	0.827969	20057293	0.322071	13419164	0.669042
	O-0026	100413_s_8	ELAND	2.3088	0.659945	0.814142	0.14	39640680	27672960	0.698095	16358395	0.408867	10709159	0.654658
	O-1095	100302_s_6	ELAND	2.06366	0.617767	0.788688	0.14	37439280	29506080	0.788105	18537389	0.371743	12853887	0.693403
	O-1220	100417_s_3	ELAND	3.10174	0.742914	0.862458	0.14	41018400	32263920	0.786572	20478686	0.365276	8933079	0.436213
	O-1525	100405_s_2	ELAND	2.1447	0.627962	0.794766	0.14	27632880	24219240	0.876465	17446059	0.279661	12359527	0.708442
	O-1576	100129_s_4	ELAND	2.26845	0.656066	0.812021	0.14	39246840	31500000	0.802612	17690050	0.438411	11848520	0.669784
	O-1576	100204_s_5	ELAND	2.29996	0.656232	0.811859	0.14	37448040	30403800	0.811893	17325479	0.430154	11639020	0.671786
	O-1681	100226_s_7	ELAND	2.32575	0.686823	0.830248	0.14	31559400	26607000	0.843077	15350265	0.423074	10355777	0.674632
	R-1500	100328_s_4	ELAND	1.97182	0.653327	0.810226	0.14	45081840	33165360	0.73567	18642303	0.437898	13124480	0.704016
	R-1503	100405_s_4	ELAND	1.47885	0.540865	0.740404	0.14	40992960	32736480	0.798588	26946563	0.176864	20250988	0.751524
	N-33	100526_s_4	ELAND	1.66461	0.563797	0.755013	0.15	37324200	31369680	0.840465	27896758	0.11071	17763363	0.636754
	O-1095	100228_s_2	ELAND	2.10322	0.622888	0.791589	0.15	34389840	29098320	0.846131	18317657	0.370491	12895394	0.703987
	O-1130	100415_s_5	ELAND	2.06887	0.61674	0.788181	0.15	33064560	27207720	0.822867	18414573	0.323186	13010144	0.706513
	O-1130	100524_s_6	ELAND	2.03733	0.619671	0.789713	0.15	34515120	28649640	0.830061	19282020	0.326972	13581612	0.704367
	O-1138	100415_s_6	ELAND	2.01515	0.647869	0.806514	0.15	43681320	32355600	0.740719	20253778	0.374026	13652902	0.674092
	O-1141	100415_s_7	ELAND	2.10004	0.64421	0.80469	0.15	33617760	27501600	0.818068	17922778	0.348301	12543502	0.699864
	O-1251	100212_s_7	ELAND	2.41964	0.708366	0.842766	0.15	33815400	28165080	0.832907	15996856	0.432032	11304420	0.706665
	O-1251	100226_s_6	ELAND	2.42449	0.70568	0.841255	0.15	32515200	26944440	0.828672	15819002	0.412903	11055651	0.698884
	O-1319	100208_s_7	ELAND	2.44129	0.697183	0.836219	0.15	41064600	30546000	0.743852	15819508	0.482109	10744963	0.679222
	O-1324	100302_s_8	ELAND	2.11658	0.654484	0.810558	0.15	41926800	28224240	0.673179	18825591	0.332999	12482895	0.663081
	O-1350	100413_s_4	ELAND	2.74192	0.736246	0.858519	0.15	34650600	25806840	0.744773	18478858	0.283955	10237626	0.554018
	O-1363	100126_s_8	ELAND	2.38525	0.720324	0.849601	0.15	33768720	26811720	0.793981	15621953	0.417346	10623384	0.680029
	R-1087	100215_s_2	ELAND	1.90639	0.557904	0.751692	0.15	39784680	30725040	0.772283	22148668	0.279133	15851635	0.715692
	R-1284	100208_s_2	ELAND	1.93118	0.563387	0.755061	0.15	38966760	30934440	0.793867	22193426	0.282566	15977017	0.719899
	R-1359	100204_s_4	ELAND	2.9513	0.790842	0.889645	0.15	34212000	27483720	0.803336	15424626	0.438772	9398940	0.609346
	N-28	100330_s_2	ELAND	2.67672	0.72368	0.851957	0.16	34384680	29172840	0.848426	15006920	0.485586	9926540	0.661464
	O-1046	100415_s_1	ELAND	2.51849	0.692767	0.833367	0.16	33277920	26471640	0.795472	17496681	0.339041	11661528	0.666499
	O-1141	100524_s_7	ELAND	2.06563	0.649266	0.807649	0.16	35813880	29487120	0.823343	18949240	0.357372	13242093	0.698819
	O-1174	100302_s_7	ELAND	2.0688	0.650834	0.808857	0.16	39025200	30054240	0.770124	19395186	0.354661	13296344	0.685549
	O-1281	100210_s_8	ELAND	2.31163	0.676484	0.824165	0.16	35856000	29158080	0.813199	18359410	0.370349	12156533	0.662142
	O-1525	100526_s_1	ELAND	2.05509	0.638681	0.801438	0.16	33232320	28098600	0.84552	23039802	0.180037	13802748	0.599083
	O-1569	100405_s_5	ELAND	2.05126	0.656055	0.812245	0.16	30790080	26465040	0.859531	19973769	0.245277	13621318	0.68196
	O-1594	100413_s_6	ELAND	2.34757	0.677342	0.824489	0.16	31585800	25497960	0.80726	18258797	0.283911	12587504	0.689394
	O-1648	100517_s_5	ELAND	2.56195	0.714089	0.846012	0.16	33285720	26350920	0.791658	21296249	0.191821	11019822	0.517454
	O-1781	100420_s_3	ELAND	2.08542	0.731801	0.856339	0.16	37064280	27796920	0.749965	26370138	0.0513288	13270935	0.503256
	R-1209	100201_s_5	ELAND	2.35425	0.692646	0.83367	0.16	38444040	29751480	0.773891	18240452	0.386906	12077043	0.662102
	R-1359	100129_s_3	ELAND	2.89748	0.799437	0.894501	0.16	41333520	32229480	0.779742	15432934	0.521155	10244956	0.663837
	N-35	100526_s_5	ELAND	1.88482	0.637605	0.800674	0.17	34996080	29379480	0.839508	25235490	0.14105	15663230	0.620683
	N-37	100413_s_1	ELAND	2.21561	0.660631	0.814794	0.17	30193200	24823320	0.822149	19319955	0.221701	13385772	0.692847
	O-0065	100417_s_4	ELAND	2.00193	0.610971	0.784554	0.17	37236600	30676680	0.823831	27099978	0.116594	17301092	0.638417
	O-1028	100208_s_4	ELAND	2.30642	0.696189	0.835487	0.17	42510720	32046840	0.753853	19915439	0.378552	12510262	0.628169
	O-1028	100215_s_5	ELAND	2.30905	0.695681	0.835273	0.17	41904360	31693920	0.756339	19165312	0.3953	12541658	0.654394
	O-1046	100518_s_1	ELAND	2.45125	0.694453	0.834372	0.17	36412080	28774080	0.790234	22375916	0.222359	12280227	0.548814
	O-1089	100210_s_7	ELAND	2.0772	0.6526	0.809877	0.17	38213640	31257480	0.817967	20492293	0.344404	14322887	0.69894
	O-1089	100217_s_4	ELAND	2.09236	0.653262	0.810119	0.17	37560960	30780480	0.819481	20842392	0.32287	14145891	0.678708
	O-1174	100228_s_3	ELAND	2.1071	0.661539	0.814849	0.17	37429440	31016520	0.828666	19809448	0.361326	13782011	0.695729
	O-1235	100212_s_6	ELAND	1.93094	0.699777	0.837653	0.17	45955560	32109360	0.698705	21723948	0.323439	15161314	0.697908
	O-1281	100217_s_5	ELAND	2.33624	0.682055	0.827313	0.17	35733840	29547480	0.826877	18394706	0.377453	12419860	0.675187
	O-1363	100204_s_3	ELAND	2.40454	0.736342	0.858781	0.17	36249720	29732520	0.820214	17238325	0.42022	11486510	0.666336
	O-1430	100403_s_7	ELAND	2.42601	0.699861	0.837613	0.17	32966880	28011480	0.849686	17007401	0.392842	11715278	0.688834
	O-1592	100302_s_1	ELAND	2.12355	0.66484	0.816951	0.17	42992640	31616880	0.735402	21410315	0.32282	13868657	0.647756
	O-1720	100215_s_1	ELAND	2.44573	0.734601	0.857721	0.17	32398320	27221520	0.840214	17812541	0.345645	11495284	0.645348
	O-1720	100226_s_8	ELAND	2.40771	0.73181	0.856447	0.17	34399680	27269400	0.792722	17363847	0.363248	11334014	0.652736
	N-153-osu	100201_s_1	ELAND	2.46509	0.719639	0.849275	0.18	41913480	31320480	0.747265	19137067	0.388992	12366791	0.646222
	N-175-osu	100126_s_1	ELAND	2.20503	0.697887	0.836462	0.18	35070360	28582080	0.814992	20807859	0.271996	13643082	0.65567
	N-89-osu	100129_s_8	ELAND	2.24137	0.70146	0.838633	0.18	38702760	29870280	0.771787	20566170	0.311484	13787296	0.670387
	N-89-osu	100204_s_8	ELAND	2.27831	0.697592	0.836596	0.18	36246360	28549800	0.78766	19721892	0.309211	13348000	0.676811
	O-1235	100226_s_5	ELAND	1.9471	0.700773	0.838395	0.18	45407520	32097480	0.706876	22109294	0.311183	15393474	0.696244
	O-1299	100413_s_3	ELAND	2.24907	0.722956	0.851229	0.18	44055240	30420480	0.690508	21136643	0.305184	14100563	0.667115
	O-1300	100212_s_1	ELAND	2.60969	0.713327	0.845586	0.18	34052640	28134480	0.826206	18072406	0.357642	11806107	0.653267
	O-1300	100217_s_6	ELAND	2.60269	0.717472	0.847881	0.18	35491800	29128200	0.820702	17996273	0.38217	12115044	0.673197
	O-1324	100228_s_4	ELAND	2.18868	0.687229	0.830085	0.18	42036600	32475720	0.772558	21402951	0.340955	14144981	0.660889
	O-1375	100413_s_5	ELAND	2.20445	0.703347	0.839977	0.18	36311400	28815960	0.793579	19478553	0.324036	12962406	0.665471
	O-1569	100526_s_2	ELAND	1.97903	0.677433	0.824627	0.18	35904000	30559320	0.85114	26133880	0.144815	15348077	0.587287
	O-1645	100302_s_2	ELAND	2.31679	0.673368	0.822358	0.18	37291200	29335440	0.786659	19754382	0.326604	13516836	0.684245
	O-1768	100528_s_8	ELAND	2.61255	0.730039	0.855285	0.18	33486360	25375920	0.757799	18011744	0.290203	12352711	0.685814
	O-1779	100302_s_4	ELAND	2.71439	0.755	0.869474	0.18	42114720	29588640	0.702572	20500043	0.307165	11596308	0.565672
	O-1292	100526_s_6	ELAND	2.55821	0.736429	0.858774	0.19	39751440	31084440	0.78197	23476469	0.244752	12574958	0.535641
	O-1336	100208_s_8	ELAND	2.46986	0.729728	0.855049	0.19	40682400	30231000	0.743098	19718396	0.347743	13088923	0.663792
	O-1344	100217_s_2	ELAND	2.96969	0.798264	0.893907	0.19	40905720	30493560	0.74546	17722564	0.41881	11730077	0.661872
	O-1590	100217_s_8	ELAND	2.5076	0.738382	0.860107	0.19	37007160	28910400	0.781211	18246300	0.368867	12407622	0.680008
	O-1592	100324_s_6	ELAND	2.23696	0.685639	0.829326	0.19	41174640	32158680	0.781031	19064881	0.407162	14969492	0.785187
	O-1645	100324_s_7	ELAND	2.42849	0.680789	0.82668	0.19	33598920	27608400	0.821705	20296960	0.264827	13552362	0.667704
	O-1729	100526_s_8	ELAND	2.25503	0.683733	0.82841	0.19	35047800	28515240	0.81361	23874219	0.162756	14938458	0.625715
	R-1575	100228_s_8	ELAND	2.97238	0.775658	0.881126	0.19	31888680	26041320	0.816632	16413785	0.369702	10737825	0.654196
	R-1790	100405_s_6	ELAND	2.1958	0.677353	0.824594	0.19	31851240	27178440	0.853293	20379205	0.25017	14063091	0.690071
	N-175-osu	100201_s_2	ELAND	2.18915	0.716072	0.847222	0.2	40865880	32669040	0.799421	22036440	0.325464	15195406	0.689558
	O-1173	100208_s_6	ELAND	2.38318	0.710472	0.844001	0.2	38684640	30627480	0.791722	20438265	0.332682	14190963	0.694333
	O-1173	100215_s_7	ELAND	2.35593	0.70361	0.840074	0.2	40004880	30066600	0.751573	20069337	0.332504	13898226	0.69251
	O-1292	100417_s_1	ELAND	2.95225	0.756846	0.870591	0.2	33924480	27840480	0.82066	23202818	0.16658	12556257	0.541152
	O-1314	100126_s_5	ELAND	2.68032	0.769852	0.877699	0.2	37433160	30803160	0.822884	18839421	0.388393	12821843	0.680586
	O-1314	100201_s_4	ELAND	2.6537	0.767573	0.876736	0.2	40296120	31419120	0.779706	19542038	0.378021	12738091	0.65183
	O-1336	100217_s_1	ELAND	2.47802	0.734005	0.85777	0.2	40269480	30752400	0.763665	20466206	0.334484	13406036	0.655033
	O-1344	100210_s_3	ELAND	2.9876	0.800857	0.8954	0.2	39861120	30541560	0.766199	17736064	0.419281	11786882	0.664571
	O-1504	100129_s_5	ELAND	2.28871	0.729871	0.854962	0.2	36483600	30205200	0.827912	20187586	0.331652	14241963	0.705481
	O-1504	100204_s_6	ELAND	2.30222	0.726881	0.852929	0.2	35132400	29386560	0.836452	19974734	0.320277	13952361	0.6985
	O-1534	100204_s_7	ELAND	2.34236	0.713013	0.845418	0.2	36181440	29529240	0.816143	20466437	0.306909	14106512	0.689251
	O-1590	100212_s_3	ELAND	2.54947	0.752569	0.867957	0.2	38041680	30674880	0.806349	19221455	0.373381	13100530	0.681558
	O-1653	100526_s_7	ELAND	2.56986	0.744166	0.863454	0.2	32768280	27628440	0.843146	22567011	0.183196	13133184	0.581964
	O-1712	100302_s_3	ELAND	2.12322	0.694145	0.834526	0.2	41112120	32407680	0.788276	22798793	0.2965	15484776	0.679193
	O-1712	100324_s_8	ELAND	2.19846	0.688386	0.830889	0.2	37252320	29746920	0.798525	22875338	0.231001	14947221	0.653421
	O-1729	100417_s_8	ELAND	2.59846	0.712504	0.845097	0.2	31185720	25880640	0.829888	23166173	0.104884	14577880	0.629274
	O-1779	100328_s_2	ELAND	2.76019	0.765877	0.875908	0.2	38209560	30476880	0.797624	19139261	0.372007	12534578	0.654914
	R-1087	100208_s_1	ELAND	2.36065	0.738928	0.860461	0.2	39573480	30972840	0.782667	21151037	0.31711	14126714	0.667897
	R-1209	100126_s_6	ELAND	2.47492	0.712107	0.84488	0.2	38747400	31033560	0.80092	19187569	0.381716	13021787	0.678657
	R-1282	100126_s_7	ELAND	2.84453	0.805214	0.897719	0.2	36781200	29657280	0.806316	17707015	0.402945	12308320	0.69511
	R-1282	100204_s_2	ELAND	2.86117	0.806236	0.89812	0.2	35948400	29229600	0.813099	17934189	0.386437	12217913	0.681264
	R-1470	100215_s_4	ELAND	2.42442	0.767926	0.876768	0.2	41367120	32319960	0.781296	19898848	0.384317	13208824	0.663798
	R-1572	100228_s_7	ELAND	2.68181	0.75875	0.871796	0.2	36615720	29669160	0.810285	17366676	0.414656	11869795	0.683481
	R-1572	100324_s_4	ELAND	2.80707	0.762885	0.873959	0.2	32346240	27377640	0.846393	18786019	0.313819	11877509	0.632253
	O-1534	100129_s_6	ELAND	2.29923	0.719264	0.848943	0.21	40320960	31815360	0.789053	21494269	0.324406	14855643	0.691144
	O-1648	100413_s_7	ELAND	2.62119	0.734968	0.858195	0.21	34575960	26934600	0.778998	19470273	0.277128	13327022	0.68448
	O-1767	100528_s_7	ELAND	2.53079	0.754335	0.869077	0.21	36077040	28245240	0.782915	19675819	0.303393	13544930	0.688405
	R-1284	100215_s_3	ELAND	2.33295	0.741076	0.861289	0.21	41706480	31998360	0.767228	20664105	0.354214	14419183	0.697789
	R-1470	100208_s_3	ELAND	2.46619	0.77274	0.879726	0.21	40254360	32634240	0.810701	20263563	0.37907	13495396	0.665993
	R-1575	100324_s_5	ELAND	3.09685	0.788909	0.888542	0.21	32591640	27362160	0.839545	18320606	0.33044	11696832	0.638452
	R-1790	100526_s_3	ELAND	2.11985	0.695016	0.835098	0.21	37371240	31286400	0.837179	26587204	0.150199	15624209	0.587659
	O-1653	100417_s_7	ELAND	2.86275	0.771876	0.878995	0.22	32303520	27200040	0.842015	23262831	0.14475	13849612	0.595354
	O-1781	100603_s_4	ELAND	2.50188	0.780275	0.884019	0.23	37667880	30527280	0.810433	27096138	0.112396	16688901	0.615914
