# Supplementary material for: Enrichment-based DNA methylation analysis using next-generation sequencing: sample exclusion, estimating changes in global methylation, and the contribution of replicate lanes
Source: BMC Genomics. 2012 Dec 17;13(Suppl 8):S6. doi: 10.1186/1471-2164-13-S8-S6 (PMC3535705; doi:10.1186/1471-2164-13-S8-S6)
Supplement: Additional file 3 — QC table for ovarian study. A listing of CpG enrichment, saturation, 5x coverage, and read information for each sample lane in the ovarian dataset. [file 1471-2164-13-S8-S6-S3.xlsx]

## Sheet: QC
Key	Sample ID	Seq ID	Align method	CpG enrich (freq)	Saturation	Est Sat	5x coverage rate	Raw reads	Pass filter reads	PF rate	Non-dupl PF reads	Duplicate rate	Unique aligned reads	Align rate
High duplicate rate (>0.35)	LA100	110823_s_8	ELAND	2.85879	0.740004	0.861426	0.13	19423320	17341200	0.892803	10896845	0.371621	7534374	0.691427
Low alignment rate	LA100	110825_s_2	ELAND	2.88488	0.793216	0.890895	0.17	33115440	28879680	0.872091	14473335	0.49884	10014100	0.6919
Poor CpG enrichment (<1.4)	LA100	110827_s_7	ELAND	2.87397	0.794258	0.891654	0.17	35388720	29814720	0.842492	14644735	0.508809	10054906	0.686588
Low saturation (<0.5)	LA470	110825_s_3	ELAND	2.80735	0.76184	0.873176	0.19	32769840	28112160	0.857867	18440199	0.344049	11290591	0.612281
Low coverage (1x coverage curve appears linear)	LA470	110827_s_6	ELAND	2.77929	0.77147	0.878646	0.2	38400960	31909560	0.830957	18163951	0.430768	12204914	0.671931
Samples to be excluded from analysis	LA528	110825_s_4	ELAND	2.52163	0.791115	0.889705	0.24	37020720	30953280	0.836107	24556692	0.206653	15723210	0.640282
	LA528	110827_s_3	ELAND	2.47446	0.810122	0.900262	0.27	44839440	36513000	0.814305	26341650	0.278568	18214208	0.69146
	LA540	110827_s_5	ELAND	2.32931	0.731604	0.856017	0.2	34955280	27337680	0.782076	22097987	0.191666	13196330	0.597173
	LA540	110825_s_5	ELAND	2.37488	0.757064	0.870695	0.24	35890200	30872760	0.8602	21723658	0.296349	15261629	0.702535
	LA651	110901_s_6	ELAND	2.67446	0.820854	0.90615	0.23	47358360	32253600	0.681054	21297133	0.339697	14104656	0.66228
	LA651	110829_s_7	ELAND	2.53712	0.807381	0.898709	0.26	44283360	35680800	0.805738	24683955	0.308201	17058241	0.691066
	LB576	110829_s_1	ELAND	3.02436	0.801	0.895683	0.18	33721200	21810360	0.646785	15314521	0.297833	10014702	0.653935
	LB576	110827_s_1	ELAND	2.97267	0.851933	0.922942	0.23	40893720	33379920	0.81626	22431460	0.327995	14712530	0.655888
	T56	110827_s_8	ELAND	2.63683	0.81386	0.902288	0.21	46335960	35462160	0.765327	20501638	0.421873	13857174	0.675906
	T56	110825_s_6	ELAND	2.68641	0.821135	0.906179	0.23	44415960	36421320	0.820005	21104222	0.420553	14354009	0.680149
