# Supplementary material for: Enrichment-based DNA methylation analysis using next-generation sequencing: sample exclusion, estimating changes in global methylation, and the contribution of replicate lanes
Source: BMC Genomics. 2012 Dec 17;13(Suppl 8):S6. doi: 10.1186/1471-2164-13-S8-S6 (PMC3535705; doi:10.1186/1471-2164-13-S8-S6)
Supplement: Additional file 4 — QC, GMI, plasmid RPM table for AML study. A listing of CpG enrichment, saturation, 5x coverage, read information, global methylation indicator, and plasmid reads per million for each sample lane in the AML dataset. [file 1471-2164-13-S8-S6-S4.xlsx]

## Sheet: QC_revised
Key		Seq ID	CpG enrich (freq)	Saturation	Est Sat	5x coverage rate	Raw reads	Pass filter reads	PF rate	Non-dupl PF reads	Duplicate rate	Unique aligned reads	Align rate	GMI	1/Plasmid RPM
High duplicate rate (>0.35)		110924_s_6	1.38955	0.369263	0.625588	0.09	50877120	37165920	0.730504	31678774	0.147639	22001490	0.694518	0.0367436	0.0707261
Low alignment rate		110924_s_8	2.14316	0.584973	0.768907	0.17	46584480	35843640	0.769433	24653789	0.312185	16706058	0.677626	0.0714666	0.0594778
Poor CpG enrichment (<1.4)		110924_s_3	2.25313	0.695965	0.835234	0.2	63953640	38037240	0.594763	30670673	0.193667	18391103	0.599632	0.0693537	0.0475738
Low saturation (<0.5)		111007_s_1	2.79928	0.775731	0.881204	0.2	46609320	36093720	0.774388	24907767	0.309914	14040155	0.563686	0.133055	0.0375278
Low coverage (1x coverage curve appears linear)		111007_s_5	2.82168	0.683343	0.828393	0.12	26814480	24124680	0.899689	16490426	0.31645	8760936	0.531274	0.169303	0.0763926
Samples to be excluded from analysis		111017_s_5	2.94081	0.784273	0.886104	0.18	57324000	33991800	0.592977	22698697	0.33223	12341177	0.543695	0.150088	0.083588
		110922_s_4	3.0002	0.816049	0.903411	0.21	53422320	37479960	0.701579	25561440	0.317997	14046081	0.549503	0.160256	0.0905827
		110819_s_3	3.01269	0.725192	0.852128	0.08	30351360	15551880	0.512395	10553873	0.321376	4759091	0.450933	0.281056	0.145283
		110922_s_2	3.0366	0.851881	0.923133	0.21	39563160	32069760	0.810597	22759604	0.29031	12892754	0.566475	0.18915	0.0602887
		110902_s_3	3.1695	0.838976	0.91625	0.23	57655680	42063960	0.729572	29222870	0.305275	16952429	0.580108	0.177317	0.0932287
		110924_s_5	3.32079	0.812871	0.901854	0.21	59682600	37053840	0.620848	24954908	0.326523	14609426	0.585433	0.152284	0.107256
		110930_s_1	3.44312	0.826658	0.90933	0.19	43470240	31074600	0.714848	22801730	0.266226	12167321	0.533614	0.231096	0.0746143
		111005_s_2	3.48949	0.819504	0.905629	0.17	40012800	31124160	0.777855	20258113	0.349119	10991818	0.542588	0.221366	0.0842063
		111020_s_2	3.79935	0.911051	0.954483	0.16	62429040	37900920	0.607104	21122562	0.44269	11245458	0.532391	0.32732	0.0885138
